# Supplementary material for: Possibility of SARS-CoV-2 Infection in the Metastatic Microenvironment of Cancer
Source: Curr Issues Mol Biol. 2022 Jan 5;44(1):233–41. doi: 10.3390/cimb44010017 (PMC8929006; doi:10.3390/cimb44010017)
Supplement: Supplementary file 1 [file cimb-44-00017-s001.zip]

Archive with 1 entries (1 files):
- cimb-1515939-supplementary.pdf
